# Supplementary material for: Associations between Prediagnostic Circulating Bilirubin Levels and Risk of Gastrointestinal Cancers in the UK Biobank
Source: Cancers (Basel). 2021 Jun 1;13(11):2749. doi: 10.3390/cancers13112749 (PMC8198711; doi:10.3390/cancers13112749)
Supplement: Supplementary file 1 [file cancers-13-02749-s001.zip]

Archive with 1 entries (1 files):
- cancers-1188921-supplementary.pdf
